# Supplementary material for: Modification of a Carboxymethyl Cellulose/Poly(vinyl alcohol) Hydrogel Film with Citric Acid and Glutaraldehyde Crosslink Agents to Enhance the Anti-Inflammatory Effectiveness of Triamcinolone Acetonide in Wound Healing
Source: Polymers (Basel). 2024 Jun 25;16(13):1798. doi: 10.3390/polym16131798 (PMC11244469; doi:10.3390/polym16131798)
Supplement: Supplementary file 1 [file polymers-16-01798-s001.zip]

Archive with 1 entries (1 files):
- polymers-3033985-supplementary.pdf
